# Supplementary material for: Genomic selection signatures in farmed Colossoma macropomum from tropical and subtropical regions in South America
Source: Evol Appl. 2022 Feb 24;15(4):679–93. doi: 10.1111/eva.13351 (PMC9046916; doi:10.1111/eva.13351)
Supplement: Supplementary file 4 — Table S1 [file EVA-15-679-s001.xlsx]

## Sheet: A
Table S1-A: Values of population differentiation based on FST comprising the countries, the base population (BRGEN) and the WILD population. The table shows the pairwise FST values for the populations in the below the diagonal, and the corresponding p-values above the diagonal.
	BR	BRGEN	COL	PER	WILD
BR	-	0	0	0	0.08108
BRGEN	0.03575	-	0	0	0.63964
COL	0.05775	0.03942	-	0.02703	0
PER	0.04693	0.03873	0.01126	-	0.14414
WILD	0.017	-0.0019	0.03255	0.02178	-

## Sheet: B
Table S1-B: SNP outliers identified exclusively by the hierarchical island model (nH) Arlequin 3.5.2.2 (p < 0.01)
Locus	Obs FST	FST P-value	Blastn Annotation
cmj_31715:8	0.25022	0.00988043	zgc:171572
cmj_139519:8	0.342374	0.00408152	LOC118819477
cmj_81556:10	0.354855	0.00075332	LOC118826628
cmj_150716:12	0.411277	0.000639045	celf4
cmj_107212:14	0.287381	0.00583953	traf4a
cmj_11456:16	0.25917	0.00516381	LOC118822007
cmj_99919:24	0.377772	0.000325038	gulp1a
cmj_37318:30	0.258521	0.00346273	csmd3b
cmj_16568:36	0.253798	0.00562633	ttll10
cmj_41848:36	0.305067	0.002293	myo5aa
cmj_18053:46	0.275475	0.00563844	egfl6
cmj_12337:53	0.307182	0.00439857	dipk1aa
cmj_41778:58	0.308562	0.00304702	pigg
cmj_266659:61	0.25463	0.00840767	bcl2l13
cmj_43892:64	0.247294	0.00990148	LOC118802270
cmj_50926:66	0.302641	0.00283769	bco2a
cmj_192632:70	0.270675	0.00440771	col28a2a
cmj_28767:72	0.275608	0.00217586	fhod3b
cmj_17220:76	0.235848	0.00944769	mtfr2
cmj_46177:78	0.340327	0.00205903	slc30a1a
cmj_70951:78	0.256542	0.00544442	slc6a3
cmj_50667:81	0.240228	0.00613673	usp37
cmj_73801:81	0.250853	0.00670511	pde3a
cmj_23620:83	0.256561	0.00551066	ryr2a
cmj_313525:83	0.279034	0.00395461	cd36
cmj_59861:86	0.279722	0.00633373	zgc:109965
cmj_88885:86	0.255542	0.00839363	cdkal1
cmj_8089:97	0.327985	0.00113222	LOC118808604
cmj_75418:99	0.288209	0.00393756	nbas
cmj_41317:104	0.262446	0.0104084	dazap1
cmj_103731:105	0.301243	0.00987103	poc1a
cmj_326451:105	0.280206	0.00334828	LOC118811198
cmj_59329:106	0.288396	0.00144543	pcdh11
cmj_55898:111	0.272063	0.00653592	pdzrn3b
cmj_114409:118	0.270019	0.00181291	gcgra
cmj_25465:121	0.342314	0.00535251	kcnj16
cmj_118722:121	0.270254	0.00391984	myo15b
cmj_156752:123	0.320652	0.0102622	LOC118798571
cmj_176741:128	0.294904	0.00115252	LOC118815969
cmj_74719:132	0.267172	0.00608292	LOC118826439
cmj_76515:133	0.260347	0.00782768	peak1
cmj_45273:135	0.227128	0.00930417	ugcg
cmj_333850:140	0.260143	0.00992138	upf1
cmj_56317:141	0.250709	0.0100109	LOC118821746
cmj_4834:157	0.248947	0.00613652	car15
cmj_94564:159	0.230961	0.00837625	chst1
cmj_36212:161	0.289968	0.00455818	aldh1l2
cmj_77211:163	0.272135	0.00356083	plppr3b
cmj_18985:170	0.259195	0.00734265	sgsm1a
cmj_27492:172	0.246942	0.00997116	hspg2
cmj_80977:173	0.282189	0.00751818	LOC118822005
cmj_42968:175	0.304717	0.00262441	LOC118823186
cmj_46838:181	0.26469	0.00584789	lamb2
cmj_222600:186	0.262127	0.00365869	LOC118819649
cmj_17981:196	0.24865	0.00494523	galnt9
cmj_1683:201	0.303365	0.0103944	pi15a
cmj_31637:201	0.245203	0.00772725	znf516
cmj_172991:202	0.305789	0.0037125	LOC118814616
cmj_45114:204	0.252625	0.00927047	tsc2
cmj_84881:216	0.229417	0.00957805	unc5b
cmj_30328:218	0.305873	0.00743697	LOC118797973
cmj_168036:235	0.265148	0.00915085	LOC118822427
cmj_56542:242	0.25579	0.00426724	LOC118820919
cmj_1650:249	0.279869	0.00361588	kcnd3
cmj_85566:254	0.239116	0.00751047	LOC118796652
cmj_46955:259	0.27797	0.00750391	LOC118824552
cmj_233928:270	0.344577	0.00397021	cux1a

## Sheet: C
Table S1-C: Prediction of the effects of each putative outlier SNPs
LOCI_ID	A1	A2		TYPE	IMPACT
cmj_1650:249	C	T	PR;ANN=T	intergenic_region	MODIFIER	exon-XM_036579725.1-1-exon-XM_036578721.1-1	GENE_exon-XM_036579725.1-1-GENE_exon-XM_036578721.1-1	intergenic_region	GENE_exon-XM_036579725.1-1-GENE_exon-XM_036578721.1-1
cmj_31715:8	A	G	PR;ANN=G	intron_variant	MODIFIER	exon-XM_036578932.1-1	GENE_exon-XM_036578932.1-1	transcript	rna-XM_036578932.1	protein_coding
cmj_115873:85	G	A	PR;ANN=A	intergenic_region	MODIFIER	exon-XM_036579357.1-1-exon-XM_036579358.1-1	GENE_exon-XM_036579357.1-1-GENE_exon-XM_036579358.1-1	intergenic_region	GENE_exon-XM_036579357.1-1-GENE_exon-XM_036579358.1-1
cmj_41317:104	C	T	PR;ANN=T	intron_variant	MODIFIER	exon-XM_036586286.1-1	GENE_exon-XM_036586286.1-1	transcript	rna-XM_036586286.1	protein_coding
cmj_77211:163	G	A	PR;ANN=A	upstream_gene_variant	MODIFIER	plppr3b	gene-plppr3b	transcript	XM_036587273.1	protein_coding
cmj_139519:8	C	T	PR;ANN=T	intron_variant	MODIFIER	exon-XM_036587285.1-1	GENE_exon-XM_036587285.1-1	transcript	rna-XM_036587285.1	protein_coding
cmj_97663:203	T	C	PR;ANN=C	upstream_gene_variant	MODIFIER	fgf3	gene-fgf3	transcript	XM_036586704.1	protein_coding
cmj_139241:10	G	A	PR;ANN=A	intron_variant	MODIFIER	exon-XM_036597472.1-1	GENE_exon-XM_036597472.1-1	transcript	rna-XM_036597472.1	protein_coding
cmj_81556:10	A	G	PR;ANN=G	intron_variant	MODIFIER	exon-XM_036597650.1-1	GENE_exon-XM_036597650.1-1	transcript	rna-XM_036597650.1	protein_coding
cmj_74719:132	T	C	PR;ANN=C	upstream_gene_variant	MODIFIER	exon-XR_005008793.1-1	GENE_exon-XR_005008793.1-1	transcript	rna-XR_005008793.1	pseudogene
cmj_34560:96	A	T	PR;ANN=T	intron_variant	MODIFIER	exon-XM_036597461.1-1	GENE_exon-XM_036597461.1-1	transcript	rna-XM_036597461.1	protein_coding
cmj_150716:12	G	T	PR;ANN=T	intron_variant	MODIFIER	exon-XM_036587899.1-1	GENE_exon-XM_036587899.1-1	transcript	rna-XM_036587899.1	protein_coding
cmj_59861:86	T	A	PR;ANN=A	splice_region_variant&synonymous_variant	LOW	exon-XM_036588866.1-1	GENE_exon-XM_036588866.1-1	transcript	rna-XM_036588866.1	protein_coding
cmj_13492:21	C	T	PR;ANN=T	intron_variant	MODIFIER	LOC118820504	LOC118820504	transcript	gene-LOC118820504	pseudogene
cmj_3210:95	T	G	PR;ANN=G	intron_variant	MODIFIER	exon-XM_036589009.1-1	GENE_exon-XM_036589009.1-1	transcript	rna-XM_036589009.1	protein_coding
cmj_222600:186	C	T	PR;ANN=T	intron_variant	MODIFIER	exon-XM_036587462.1-1	GENE_exon-XM_036587462.1-1	transcript	rna-XM_036587462.1	protein_coding
cmj_107212:14	C	T	PR;ANN=T	intron_variant	MODIFIER	exon-XM_036559290.1-1	GENE_exon-XM_036559290.1-1	transcript	rna-XM_036559290.1	protein_coding
cmj_17220:76	C	T	PR;ANN=T	intergenic_region	MODIFIER	exon-XM_036592504.1-1-exon-XM_036592030.1-1	GENE_exon-XM_036592504.1-1-GENE_exon-XM_036592030.1-1	intergenic_region	GENE_exon-XM_036592504.1-1-GENE_exon-XM_036592030.1-1
cmj_80977:173	A	T	PR;ANN=T	intron_variant	MODIFIER	exon-XM_036590767.1-1	GENE_exon-XM_036590767.1-1	transcript	rna-XM_036590767.1	protein_coding
cmj_16568:36	G	A	PR;ANN=A	missense_variant	MODERATE	exon-XM_036591492.1-1	GENE_exon-XM_036591492.1-1	transcript	rna-XM_036591492.1	protein_coding
cmj_49626:177	G	A	PR;ANN=A	intergenic_region	MODIFIER	exon-XR_005008491.1-1-exon-XM_036591601.1-1	GENE_exon-XR_005008491.1-1-GENE_exon-XM_036591601.1-1	intergenic_region	GENE_exon-XR_005008491.1-1-GENE_exon-XM_036591601.1-1
cmj_46838:181	C	A	PR;ANN=A	intron_variant	MODIFIER	exon-XM_036591497.1-1	GENE_exon-XM_036591497.1-1	transcript	rna-XM_036591497.1	protein_coding
cmj_158265:204	G	A	PR;ANN=A	intron_variant	MODIFIER	exon-XM_036590910.1-1	GENE_exon-XM_036590910.1-1	transcript	rna-XM_036590910.1	protein_coding
cmj_168036:235	T	A	PR;ANN=A	intergenic_region	MODIFIER	exon-XM_036592481.1-1-exon-XM_036591477.1-1	GENE_exon-XM_036592481.1-1-GENE_exon-XM_036591477.1-1	intergenic_region	GENE_exon-XM_036592481.1-1-GENE_exon-XM_036591477.1-1
cmj_11456:16	A	T	PR;ANN=T	intron_variant	MODIFIER	exon-XM_036590772.1-1	GENE_exon-XM_036590772.1-1	transcript	rna-XM_036590772.1	protein_coding
cmj_27492:172	G	A	PR;ANN=A	intron_variant	MODIFIER	exon-XM_036591441.1-1	GENE_exon-XM_036591441.1-1	transcript	rna-XM_036591441.1	protein_coding
cmj_18053:46	A	T	PR;ANN=T	intergenic_region	MODIFIER	exon-XM_036575532.1-1-exon-XM_036575544.1-1	GENE_exon-XM_036575532.1-1-GENE_exon-XM_036575544.1-1	intergenic_region	GENE_exon-XM_036575532.1-1-GENE_exon-XM_036575544.1-1
cmj_85247:50	A	G	PR;ANN=G	intron_variant	MODIFIER	exon-XM_036575889.1-1	GENE_exon-XM_036575889.1-1	transcript	rna-XM_036575889.1	protein_coding
cmj_99919:24	A	G	PR;ANN=G	upstream_gene_variant	MODIFIER	exon-XM_036577504.1-1	GENE_exon-XM_036577504.1-1	transcript	rna-XM_036577504.1	protein_coding
cmj_85566:254	T	G	PR;ANN=G	intron_variant	MODIFIER	exon-XM_036568052.1-1	GENE_exon-XM_036568052.1-1	transcript	rna-XM_036568052.1	protein_coding
cmj_192632:70	T	A	PR;ANN=A	intron_variant	MODIFIER	exon-XM_036568877.1-1	GENE_exon-XM_036568877.1-1	transcript	rna-XM_036568877.1	protein_coding
cmj_50667:81	T	C	PR;ANN=C	upstream_gene_variant	MODIFIER	exon-XM_036574064.1-1	GENE_exon-XM_036574064.1-1	transcript	rna-XM_036574064.1	protein_coding
cmj_8089:97	C	T	PR;ANN=T	intergenic_region	MODIFIER	exon-XM_036571398.1-1-exon-XM_036571411.1-1	GENE_exon-XM_036571398.1-1-GENE_exon-XM_036571411.1-1	intergenic_region	GENE_exon-XM_036571398.1-1-GENE_exon-XM_036571411.1-1
cmj_37318:30	T	C	PR;ANN=C	intergenic_region	MODIFIER	exon-XM_036566609.1-1-exon-XM_036566615.1-1	GENE_exon-XM_036566609.1-1-GENE_exon-XM_036566615.1-1	intergenic_region	GENE_exon-XM_036566609.1-1-GENE_exon-XM_036566615.1-1
cmj_114409:118	T	C	PR;ANN=C	intron_variant	MODIFIER	exon-XM_036567428.1-1	GENE_exon-XM_036567428.1-1	transcript	rna-XM_036567428.1	protein_coding
cmj_31637:201	G	A	PR;ANN=A	intergenic_region	MODIFIER	exon-XM_036567600.1-1-exon-XM_036567603.1-1	GENE_exon-XM_036567600.1-1-GENE_exon-XM_036567603.1-1	intergenic_region	GENE_exon-XM_036567600.1-1-GENE_exon-XM_036567603.1-1
cmj_41848:36	A	G	PR;ANN=G	intron_variant	MODIFIER	exon-XM_036564573.1-1	GENE_exon-XM_036564573.1-1	transcript	rna-XM_036564573.1	protein_coding
cmj_333850:140	A	T	PR;ANN=T	intron_variant	MODIFIER	exon-XM_036556148.1-1	GENE_exon-XM_036556148.1-1	transcript	rna-XM_036556148.1	protein_coding
cmj_12337:53	C	T	PR;ANN=T	5_prime_UTR_variant	MODIFIER	exon-XM_036556528.1-1	GENE_exon-XM_036556528.1-1	transcript	rna-XM_036556528.1	protein_coding
cmj_94564:159	A	T	PR;ANN=T	intergenic_region	MODIFIER	exon-XM_036568076.1-1-exon-XM_036568078.1-1	GENE_exon-XM_036568076.1-1-GENE_exon-XM_036568078.1-1	intergenic_region	GENE_exon-XM_036568076.1-1-GENE_exon-XM_036568078.1-1
cmj_59329:106	A	T	PR;ANN=T	intergenic_region	MODIFIER	klhl4-exon-XM_036568550.1-1	gene-klhl4-GENE_exon-XM_036568550.1-1	intergenic_region	gene-klhl4-GENE_exon-XM_036568550.1-1
cmj_41778:58	G	A	PR;ANN=A	intergenic_region	MODIFIER	exon-XM_036567837.1-1-exon-XM_036568642.1-1	GENE_exon-XM_036567837.1-1-GENE_exon-XM_036568642.1-1	intergenic_region	GENE_exon-XM_036567837.1-1-GENE_exon-XM_036568642.1-1
cmj_266659:61	C	T	PR;ANN=T	intron_variant	MODIFIER	exon-XM_036584619.1-1	GENE_exon-XM_036584619.1-1	transcript	rna-XM_036584619.1	protein_coding
cmj_43892:64	T	C	PR;ANN=C	intron_variant	MODIFIER	exon-XM_036562750.1-1	GENE_exon-XM_036562750.1-1	transcript	rna-XM_036562750.1	protein_coding
cmj_50926:66	T	A	PR;ANN=A	intergenic_region	MODIFIER	exon-XM_036580488.1-1-exon-XM_036580491.1-1	GENE_exon-XM_036580488.1-1-GENE_exon-XM_036580491.1-1	intergenic_region	GENE_exon-XM_036580488.1-1-GENE_exon-XM_036580491.1-1
cmj_172991:202	T	C	PR;ANN=C	upstream_gene_variant	MODIFIER	exon-XM_036580313.1-1	GENE_exon-XM_036580313.1-1	transcript	rna-XM_036580313.1	protein_coding
cmj_88885:86	T	G	PR;ANN=G	intron_variant	MODIFIER	exon-XM_036588203.1-1	GENE_exon-XM_036588203.1-1	transcript	rna-XM_036588203.1	protein_coding
cmj_70951:78	C	T	PR;ANN=T	intron_variant	MODIFIER	exon-XM_036579401.1-1	GENE_exon-XM_036579401.1-1	transcript	rna-XM_036579401.1	protein_coding
cmj_56317:141	T	C	PR;ANN=C	upstream_gene_variant	MODIFIER	exon-XM_036590478.1-1	GENE_exon-XM_036590478.1-1	transcript	rna-XM_036590478.1	protein_coding
cmj_28767:72	G	T	PR;ANN=T	intron_variant	MODIFIER	exon-XM_036596455.1-1	GENE_exon-XM_036596455.1-1	transcript	rna-XM_036596455.1	protein_coding
cmj_57835:205	C	T	PR;ANN=T	intron_variant	MODIFIER	exon-XM_036581250.1-1	GENE_exon-XM_036581250.1-1	transcript	rna-XM_036581250.1	protein_coding
cmj_46177:78	C	T	PR;ANN=T	intron_variant	MODIFIER	exon-XM_036582220.1-1	GENE_exon-XM_036582220.1-1	transcript	rna-XM_036582220.1	protein_coding
cmj_75418:99	G	A	PR;ANN=A	intron_variant	MODIFIER	exon-XM_036582326.1-1	GENE_exon-XM_036582326.1-1	transcript	rna-XM_036582326.1	protein_coding
cmj_176741:128	A	G	PR;ANN=G	intron_variant	MODIFIER	exon-XM_036582428.1-1	GENE_exon-XM_036582428.1-1	transcript	rna-XM_036582428.1	protein_coding
cmj_76515:133	A	G	PR;ANN=G	intron_variant	MODIFIER	exon-XM_036576589.1-1	GENE_exon-XM_036576589.1-1	transcript	rna-XM_036576589.1	protein_coding
cmj_73801:81	A	G	PR;ANN=G	intergenic_region	MODIFIER	exon-XM_036577025.1-1-exon-XM_036577026.1-1	GENE_exon-XM_036577025.1-1-GENE_exon-XM_036577026.1-1	intergenic_region	GENE_exon-XM_036577025.1-1-GENE_exon-XM_036577026.1-1
cmj_313525:83	G	A	PR;ANN=A	upstream_gene_variant	MODIFIER	exon-XM_036577222.1-1	GENE_exon-XM_036577222.1-1	transcript	rna-XM_036577222.1	protein_coding
cmj_326451:105	A	G	PR;ANN=G	intron_variant	MODIFIER	exon-XM_036575362.1-1	GENE_exon-XM_036575362.1-1	transcript	rna-XM_036575362.1	protein_coding
cmj_36212:161	G	T	PR;ANN=T	intron_variant	MODIFIER	exon-XM_036577637.1-1	GENE_exon-XM_036577637.1-1	transcript	rna-XM_036577637.1	protein_coding
cmj_23620:83	T	C	PR;ANN=C	intergenic_region	MODIFIER	exon-XM_036571987.1-1-exon-XM_036571988.1-1	GENE_exon-XM_036571987.1-1-GENE_exon-XM_036571988.1-1	intergenic_region	GENE_exon-XM_036571987.1-1-GENE_exon-XM_036571988.1-1
cmj_25465:121	A	G	PR;ANN=G	intron_variant	MODIFIER	exon-XM_036572010.1-1	GENE_exon-XM_036572010.1-1	transcript	rna-XM_036572010.1	protein_coding
cmj_118722:121	C	T	PR;ANN=T	downstream_gene_variant	MODIFIER	LOC118808947	gene-LOC118808947	transcript	XM_036571828.1	protein_coding
cmj_103731:105	A	T	PR;ANN=T	intron_variant	MODIFIER	exon-XM_036560606.1-1	GENE_exon-XM_036560606.1-1	transcript	rna-XM_036560606.1	protein_coding
cmj_44265:124	A	G	PR;ANN=G	upstream_gene_variant	MODIFIER	map3k2	gene-map3k2	transcript	XM_036569984.1	protein_coding
cmj_55898:111	C	T	PR;ANN=T	intergenic_region	MODIFIER	pdzrn3b-exon-XM_036571555.1-1	gene-pdzrn3b-GENE_exon-XM_036571555.1-1	intergenic_region	gene-pdzrn3b-GENE_exon-XM_036571555.1-1
cmj_185105:197	C	T	PR;ANN=T	intron_variant	MODIFIER	exon-XM_036558183.1-1	GENE_exon-XM_036558183.1-1	transcript	rna-XM_036558183.1	protein_coding
cmj_1683:201	C	T	PR;ANN=T	intron_variant	MODIFIER	exon-XM_036558906.1-1	GENE_exon-XM_036558906.1-1	transcript	rna-XM_036558906.1	protein_coding
cmj_156752:123	C	A	PR;ANN=A	intron_variant	MODIFIER	exon-XM_036557952.1-1	GENE_exon-XM_036557952.1-1	transcript	rna-XM_036557952.1	protein_coding
cmj_233928:270	A	T	PR;ANN=T	intron_variant	MODIFIER	exon-XM_036595364.1-1	GENE_exon-XM_036595364.1-1	transcript	rna-XM_036595364.1	protein_coding
cmj_4834:157	G	C	PR;ANN=C	intron_variant	MODIFIER	exon-XM_036594490.1-1	GENE_exon-XM_036594490.1-1	transcript	rna-XM_036594490.1	protein_coding
cmj_45273:135	G	A	PR;ANN=A	intron_variant	MODIFIER	exon-XM_036595326.1-1	GENE_exon-XM_036595326.1-1	transcript	rna-XM_036595326.1	protein_coding
cmj_46955:259	C	T	PR;ANN=T	downstream_gene_variant	MODIFIER	smad9	gene-smad9	transcript	XM_036594794.1	protein_coding
cmj_17981:196	C	T	PR;ANN=T	intron_variant	MODIFIER	exon-XM_036598955.1-1	GENE_exon-XM_036598955.1-1	transcript	rna-XM_036598955.1	protein_coding
cmj_18985:170	G	A	PR;ANN=A	intron_variant	MODIFIER	exon-XM_036599234.1-1	GENE_exon-XM_036599234.1-1	transcript	rna-XM_036599234.1	protein_coding
cmj_919:262	A	G	PR;ANN=G	intron_variant	MODIFIER	exon-XM_036598487.1-1	GENE_exon-XM_036598487.1-1	transcript	rna-XM_036598487.1	protein_coding
cmj_42968:175	A	G	PR;ANN=G	intergenic_region	MODIFIER	exon-XM_036593922.1-1-exon-XM_036592622.1-1	GENE_exon-XM_036593922.1-1-GENE_exon-XM_036592622.1-1	intergenic_region	GENE_exon-XM_036593922.1-1-GENE_exon-XM_036592622.1-1
cmj_47461:171	C	T	PR;ANN=T	upstream_gene_variant	MODIFIER	spred1	gene-spred1	transcript	XM_036593045.1	protein_coding
cmj_45114:204	A	G	PR;ANN=G	intron_variant	MODIFIER	exon-XM_036557672.1-1	GENE_exon-XM_036557672.1-1	transcript	rna-XM_036557672.1	protein_coding
cmj_30328:218	T	C	PR;ANN=C	intergenic_region	MODIFIER	exon-XM_036557269.1-1-exon-XM_036557270.1-1	GENE_exon-XM_036557269.1-1-GENE_exon-XM_036557270.1-1	intergenic_region	GENE_exon-XM_036557269.1-1-GENE_exon-XM_036557270.1-1
cmj_84881:216	A	T	PR;ANN=T	intron_variant	MODIFIER	exon-XM_036574236.1-1	GENE_exon-XM_036574236.1-1	transcript	rna-XM_036574236.1	protein_coding
cmj_40107:214	G	A	PR;ANN=A	intron_variant	MODIFIER	exon-XM_036574512.1-1	GENE_exon-XM_036574512.1-1	transcript	rna-XM_036574512.1	protein_coding
cmj_56542:242	T	C	PR;ANN=C	intron_variant	MODIFIER	exon-XM_036589258.1-1	GENE_exon-XM_036589258.1-1	transcript	rna-XM_036589258.1	protein_coding
